# Supplementary material for: Characterization and Molecular Determinants for β-Lactam Specificity of the Multidrug Efflux Pump AcrD from Salmonella typhimurium
Source: Antibiotics (Basel). 2021 Dec 6;10(12):1494. doi: 10.3390/antibiotics10121494 (PMC8699017; doi:10.3390/antibiotics10121494)
Supplement: Supplementary file 1 [file antibiotics-10-01494-s001.zip]

Archive with 3 entries (3 files):
- Supplementary Material and Methods_2021_11_11.pdf
- Supplementary_Figures_2021_11_12.pdf
- Supplementary_Tables_2021_11_12.pdf
